# Supplementary material for: Field deployment of a mobile suitcase laboratory for Buruli ulcer diagnosis in Ghana
Source: PLoS Negl Trop Dis. 2026 May 4;20(5):e0013683. doi: 10.1371/journal.pntd.0013683 (PMC13160437; doi:10.1371/journal.pntd.0013683)
Supplement: S1 File — (XLSX) [file pntd.0013683.s002.xlsx]

## Sheet: Sheet1
Date	Health Facility	Patient_ID	week of treatment	Age	Sex	Lesion type	Category	Location_of_BU_Lesions	Sample_types	PCR_results	PCR_Cycle thresholdT	RPA_results	Time_to_detection(mins)	RPA_Extraction control	RPA_No template control	RPA_Positive control	PCR_Date_specimen collection	PCR_Time_Specimen collection	PCR_Date_run	PCR_End_time	PCR_Time to diagnosis_PCR (~days)	Time to diagnosis_PCR (-weekends)		RPA_Date	RPA_Time_Specimen collection	RPA_End Time	RPA_Time to diagnosis_RPA (mins)
2018-07-25	Agogo	P001	0	12	Female	Nodule	I	Lower limb ( left lower leg)	FNA	Positive	33.58	Positive	8.01	Negative	Negative	Positive	2018-07-25	10:20:00	2018-07-25	16:25:00	6	4		2018-07-25	10:20:00	11:05:00	45
2018-07-25	Agogo	P002	0	45	Female	Ulcer	II	Upper limb (Right elbow)	swab	Positive	19.7	Positive	19.03	Negative	Negative	Positive	2018-06-27	10:15:00	2018-07-06	16:35:00	9	7		2018-06-27	10:15:00	11:05:00	50
2018-08-01	Agogo	P003	0	5	Male	Ulcer	II	Lower limb (Left Thigh)	swab	Positive	35.05	Positive	9.68	Negative	Negative	Positive	2018-08-01	10:18:00	2018-08-07	19:10:00	6	4		2018-08-01	10:18:00	10:55:00	37
2018-08-02	Tepa	P004	0	76	Male	Ulcer	I	Lower limb (left lower leg)	swab	Negative	NA	Negative	NA	Negative	Negative	Positive	2018-08-02	10:43:00	2018-08-10	15:35:00	8	6		2018-08-02	10:43:00		56
2018-08-02	Tepa	P005	0	42	Female	Ulcer	I	Lower limb (left lower leg)	swab	Negative	NA	Negative	NA				2018-08-02	10:56:00	2018-08-10	15:35:00	8	6		2018-08-02	10:56:00	11:40:00	44
2018-08-02	Tepa	P006	0	59	Female	Ulcer	II	Upper limb (Right elbow)	swab	Positive	28.7	Positive	16.02	Negative	Negative	Positive	2018-07-17	10:18:00	2018-07-26	13:39:00	9	7		2018-07-17	11:09:00	11:49:00	40
2018-08-08	Agogo	P007	0	35	Male	Ulcer	III	Lower Limb (left knee)	swab	Positive	20.21	Positive	16.36	Negative	Negative	Positive	2018-06-13	10:20:00	2018-06-18	17:46:00	5	3		2018-06-13	10:30:00	11:18:00	48
2018-08-08	Agogo	P008	0	6	Male	Plaque	I	Upper limb (right wrist)	FNA	Positive	24.09	Positive	10.69	Negative	Negative	Positive	2018-08-08	10:30:00	2018-08-14	14:37:00	6	4		2018-08-08	10:30:00	11:12:00	42
2018-08-16	Tepa	P009	0	52	Female	Ulcer	III	Lower limd (lower leg)	swab	Positive	27.2	Positive	16.36	Negative	Negative	Positive	2018-07-10	11:00:00	2018-07-17	11:08:00	7	5		2018-07-10	11:26:00	12:12:00	46
2018-08-16	Tepa	P010	0	62	Male	oedema	III	Lower limb (lower leg)	FNA	Positive	30.2	Positive	18.36	Negative	Negative	Positive	2018-08-16	11:00:00	2018-08-24	14:06:00	8	6		2018-08-16	11:26:00	12:15:00	49
2018-08-30	Tepa	P011	0	18	Female	Ulcer	I	Lower limb (lower leg)	swab	Negative	NA	Negative	NA	Negative	Negative	Positive	2018-08-30	10:49:00	2018-09-04	11:45:00	5	3		2018-08-30	10:49:00	11:39:00	50
2018-08-30	Tepa	P012	0	38	male	Ulcer	I	Lower limb (knee)	swab	Positive	35.7	Negative	NA				2018-08-30	10:49:00	2018-09-04	11:45:00	5	3		2018-08-30	10:49:00	11:39:00	50
2018-09-05	Agogo	P013	0	60	Female	Ulcer	III	Lower limb (Thigh and lower leg)	swab	Negative	NA	Negative	NA	Negative	Negative	Positive	2018-09-05	10:37:00	2018-09-11	17:47:00	6	4		2018-09-05	10:37:00	11:07:00	30
2018-09-13	Tepa	P014	0	37	Female	Ulcer	I	upper limb	Swab	Positive	22.72	Positive	13.02	Negative	Negative	Positive	2018-09-13	10:29:00	2018-09-14	18:17:00	1	1		2018-09-13	10:29:00	11:12:00	41
2018-09-26	Agogo	P015	0	13	male	Nodule	I	upper limb (lower arm)	FNA	Positive	35.7	Positive	12.4	Negative	Negative	Positive	2018-09-26	10:39:00	2018-10-02	15:24:00	6	4		2018-09-26	10:39:00	11:25:00	46
2018-10-02	Dunkwah	P016	0	8	Female	Ulcer	I	Lower limb ( left lower leg)	Swab	Positive	26.46	Positive	14.38	Negative	Negative	Positive	2018-09-21	-	2018-09-28	11:29:00	8	6		2018-09-21	11:14:00	12:06:00	52
2018-10-10	Agogo	P017	0	13	female	Ulcer	I	Head (near the left ear)	Swab	Negative	NA	Negative	NA	Negative	Negative	Positive	2018-10-10	10:32:00	2018-10-15	17:32:00	5	3		2018-10-10	10:32:00	11:12:00	40
2018-10-11	Tepa	P018	0	60	male	Ulcer	II	Lower limb (right foot)	swab	Negative	NA	Negative	NA	Negative	Negative	Positive	2018-10-11	11:39:00	2018-10-18	15:42:00	7	5		2018-10-11	11:39:00	12:28:00	59
2018-10-17	Agogo	P019	0	9	male	Ulcer	I	Lower limb (Left lower leg)	FNA	Negative	NA	Negative	NA	Negative	Negative	Positive	2018-10-17	11:49:00	2018-10-26	18:23:00	9	7		2018-10-17	11:49:00	12:37:00	48
2018-10-17	Agogo	P020	0	23	male	Plaque	I	Lower limb (Left Lower leg)	Swab	Positive	18.86	Positive	10				2018-10-17	11:49:00	2018-10-26	18:23:00	9	7		2018-10-17	11:49:00	12:32:00	43
2018-10-17	Agogo	P021	0	12	Male	Plaque	II	Lower limb (left lower leg)	swab	Positive	24.38	Positive	9				2018-10-17	11:49:00	2018-10-26	18:23:00	9	7		2018-10-17	11:49:00	12:31:00	42
2018-10-24	Agogo	P022	0	14	Male	Nodule	I	upper limb (Right middle finger)	FNA	Negative	NA	Negative	NA	Negative	Negative	Positive	2018-10-24	10:22:00	2018-10-26	18:23:00	2	2		2018-10-24	10:22:00	11:12:00	50
2018-10-25	Tepa	P023	0	13	Female	Plaque	II	upper limb (right lower arm)	FNA	Positive	32.48	Positive	14.7	Negative	Negative	Positive	2018-10-25	11:00:00	2018-10-31	18:01:00	6	4		2018-10-25	11:00:00	11:44:00	44
2018-10-25	Tepa	P024	0	17	female	Ulcer	III	Lower limb (left lower leg)	Swab	Negative	NA	Negative	NA				2018-10-25	11:00:00	2018-10-31	18:01:00	6	4		2018-10-25	11:00:00	11:42:00	42
2018-10-31	Agogo	P025	0	77	male	Ulcer	III	Lower limb (left lower leg)	swab	negative	NA	Negative	NA	Negative	Negative	Positive	2018-10-31	11:11:00	2018-11-07	17:42:00	7	5		2018-10-31	11:11:00	11:55:00	44
2018-11-14	Agogo	P026	0	35	Female	Plaque	II	Lower limb (left lower leg)	FNA	Positive	32.16	Negative	NA	Negative	Negative	Positive	2018-11-14	10:18:00	2018-11-20	17:48:00	6	4		2018-11-14	10:18:00	11:10:00	52
2018-11-14	Agogo	P027	0	18	male	Ulcer	III	upper limb (lower arm and fingures)	swab	Positive	32.16	Positive	11.36				2018-11-14	11:43:00	2018-11-20	17:48:00	6	4		2018-11-14	11:43:00	12:27:00	44
2018-11-14	Agogo	P028	0	7	female	Plaque	I	Lower limb (left lower leg)	FNA	Negative	NA	Negative	NA				2018-11-14	11:43:00	2018-11-20	17:48:00	6	4		2018-11-14	11:43:00	12:29:00	46
2018-11-21	Agogo	P029	0	5	female	Plaque	II	Back	FNA	Positive	24	Positive	6.46	Negative	Negative	Positive	2018-11-21	10:48:00	2018-11-28	09:45:00	7	5		2018-11-21	10:49:00	11:20:00	39
2018-12-06	Tepa	P030	0	15	male	Ulcer	I	Lower limb (right foot)	Swab	Negative	NA	Negative	NA				2018-12-06	11:12:00	2018-12-14	14:38:00	8	9		2018-12-06	11:12:00	11:57:00	45
2018-12-06	Tepa	P031	0	45	female	Ulcer	II	Lower limb (right lower leg)	Swab	Negative	NA	Negative	NA				2018-12-06	11:12:00	2018-12-14	14:38:00	8	9		2018-12-06	11:12:00	11:57:00	45
2018-12-06	Tepa	P032	0	3	female	Ulcer	III	upper limb (left lower limb)	Swab	Negative	NA	Negative	NA				2018-12-06	12:20:00	2018-12-14	14:38:00	8	9		2018-12-06	12:20:00	12:59:00	39
2018-12-12	Agogo	P033	0	30	Female	Plaque	II	Upper limb (left upper arm)	FNA	Positive	27.97	Positive	10.69	Negative	Negative	Positive	2018-12-12	10:44:00	2018-12-18	14:12:00	5	3		2018-12-12	10:44:00	11:27:00	43
2019-01-09	Agogo	P034	0	50	female	Plaque	I	Lower limb (left lower leg)	FNA	Positive	26.6	Positive	12.02	Negative	Negative	Positive	2019-01-09	10:45:00	2019-01-18	15:16:00	9	7		2019-01-09	10:45:00	11:32:00	47
2019-01-09	Agogo	P035	0	15	male	Plaque	II	upper limb (upper arm)	FNA	Positive	34.7	Negative	NA				2019-01-09	10:45:00	2019-01-18	15:16:00	9	7		2019-01-09	10:45:00	11:35:00	50
2019-01-31	Tepa	P036	0	9	female	Ulcer	II	Lower limb (left lower leg)	Swab	Positive	20.17	Positive	4.69	Negative	Negative	Positive	2019-01-31	10:54:00	2019-02-07	15:08:00	7	5		2019-01-31	10:54:00	11:40:00	46
2019-01-31	Tepa	P037	0	49	male	Ulcer	I	Lower limb (right lower leg)	Swab	Negative	NA	Negative	NA				2019-01-31	10:54:00	2019-02-07	15:08:00	7	5		2019-01-31	10:54:00	11:40:00	46
2019-02-06	Agogo	P038	0	46	female	Ulcer	II	Lower limb (right foot)	swab	Positive	19.55	Positive	9.02	Negative	Negative	Positive	2019-02-06	10:41:00	2019-02-12	11:28:00	6	4		2019-02-06	10:41:00	11:17:00	36
2019-02-13	Agogo	P039	0	76	female	Ulcer	III	Upper limb (right upper limb)	Swab	Positive	33.23	Positive	6.02	Negative	Negative	Positive	2019-02-12	13:45:00	2019-02-14	14:47:00	2	2		2019-02-12	10:43:00	11:23:00	40
2019-02-20	Agogo	P040	0	53	female	Plaque	I	Lower limb (left lower leg)	FNA	Negative	NA	Negative	NA	Negative	Negative	Positive	2019-02-20	10:45:00	2019-02-26	15:46:00	6	4		2019-02-20	10:45:00	11:21:00	36
2019-02-28	Tepa	P041	0	5	female	Ulcer	I	Lower limb (right lower leg)	swab	Negative	NA	Negative	NA	Negative	Negative	Positive	2019-02-28	10:41:00	2019-03-07	15:32:00	7	5		2019-02-28	10:41:00	11:23:00	42
2019-02-28	Tepa	P042	0	5	female	Ulcer	I	Lower limb (right lower leg)	swab	Negative	NA	Negative	NA				2019-02-28	10:41:00	2019-03-07	15:32:00	7	5		2019-02-28	10:41:00	11:23:00	42
2019-03-20	Agogo	P043	0	25	Male	Plaque	I	Lower limb (right lower leg)	FNA	Negative	NA	Negative	NA	Negative	Negative	Positive	2019-03-20	10:59:00	2019-03-28	16:12:00	8	6		2019-03-20	10:59:00	11:39:00	40
2019-03-20	Agogo	P044	0	26	Female	Ulcer	I	Lower limb (right lower leg)	swab	Positive	34.6	Negative	NA				2019-03-20	10:59:00	2019-03-28	16:12:00	8	6		2019-03-20	10:59:00	11:39:00	40
2019-04-09	Dunkwah	P045	0	10	Female	Ulcer	I	upper limb (left lower limb)	Swab	Positive	34.1	Positive	8.69	Negative	Negative	Positive	2019-04-09	11:28:00	2019-04-17	10:20:00	8	6		2019-04-09	11:28:00	12:01:00	33
2019-04-17	Agogo	P046	0	20	female	Ulcer	I	Lower limb (right lower leg)	FNA	Positive	34.34	Positive	11.69	Negative	Negative	Positive	2019-04-17	10:31:00	2019-04-26	10:20:00	9	7		2019-04-17	10:31:00	11:10:00	39
2019-04-24	Agogo	P047	0	15	female	Ulcer	III	Lower limb (right lower leg)	swab	Negative	NA	Negative	NA	Negative	Negative	Positive	2019-04-24	10:37:00	2019-04-30	10:41:00	5	3		2019-04-24	10:37:00	11:21:00	44
2019-04-25	Tepa	P048	0	62	female	Ulcer	II	upper limb (right lower arm)	swab	Negative	NA	Negative	NA	Negative	Negative	Positive	2019-04-25	10:45:00	2019-04-30	10:41:00	6	4		2019-04-25	10:43:00	11:27:00	40
2019-05-08	Agogo	P049	0	5	female	Ulcer	I	Buttocks	swab	Positive	26.19	Positive	12.4	Negative	Negative	Positive	2019-05-08	11:17:00	2019-05-14	11:15:00	5	3		2019-05-08	11:17:00	12:05:00	47
2019-05-08	Agogo	P050	0	31	male	ulcer and Oedema	III	Upper limb (right upper limb)	swab	Positive	31.11	Positive	12.6				2019-05-08	11:17:00	2019-05-14	11:15:00	5	3		2019-05-08	11:17:00	12:02:00	45
2019-05-22	Agogo	P051	0	67	female	Ulcer	III	Upper limb (right upper limb)	swab	Negative	NA	Negative	NA	Negative	Negative	Positive	2019-05-22	11:15:00	2019-05-27	19:01:00	5	3		2019-05-22	11:10:00	11:46:00	36
2019-06-25	Dunkwah	P052	0	24	female	nodule	I	Upper limit (right and left upper limb)	FNA	Negative	NA	Negative	NA	Negative	Negative	Positive	2019-06-25	11:47:00	2019-07-02	13:45:00	8	6		2019-06-25	11:47:00	12:29:00	42
2019-07-04	Tepa	P053	0	37	female	Plaque	II	lower limb (left lower leg)	FNA	Negative	NA	Negative	NA	Negative	Negative	Positive	2019-07-04	10:41:00	2019-07-09	13:05:00	5	3		2019-07-04	10:41:00	11:23:00	42
2019-07-17	Agogo	P054	0	11	female	ulcer	I	Lower limb (right lower leg)	Swab	Negative	NA	Negative	NA	Negative	Negative	Positive	17-0-19	11:19:00	2019-07-23	14:17:00	6	4		17-0-19	11:19:00	12:10:00	51
2019-07-17	Agogo	P055	0	30	female	ulcer	I	Back	swab	Positive	24.71	Positive	10.1				17-0-19	11:19:00	2019-07-23	14:17:00	6	4		17-0-19	11:19:00	12:05:00	46
2019-07-17	Agogo	P056	0	8	female	Plaque	II	Upper limb (left upper arm)	FNA	Positive	32.17	Negative	NA				17-0-19	11:19:00	2019-07-23	14:17:00	6	4		17-0-19	11:19:00	12:10:00	51
2019-08-01	Tepa	P057	0	50	female	ulcer	II	Lower limb (left lower leg)	swab	Positive	22.5	Positive	11.5	Negative	Negative	Positive	2019-07-25	11:45:00	2019-07-30	13:04:00	5	3		2019-07-25	10:58:00	11:30:00	31
2019-08-07	Agogo	P058	0	35	female	ulcer	III	Lower limb (right lower leg)	swab	Negative	NA	Negative	NA	Negative	Negative	Positive	2019-08-07	10:58:00	2019-08-13	19:25:00	6	4		2019-08-07	10:58:00	11:42:00	44
2019-08-21	Agogo	P059	0	56	male	Ulcer	II	Lower Limb (Left lower Leg)	Swab	Negative	NA	Negative	NA	Negative	Negative	Positive	2019-08-21	11:35:00	2019-08-03	14:37:00	6	4		2019-08-21	11:35:00	12:20:00	45
2019-09-12	Agogo	P060	0	1	male	ulcer	I	Lower limb (left lower leg)	swab	Positive	35.6	Positive	11.69	Negative	Negative	Positive	2019-09-12	11:35:00	2019-09-17	19:21:00	5	3		2019-09-12	11:35:00	12:17:00	42
2019-09-25	Agogo	P061	0	3	female	Plaque	II	Lower limb (right lower leg)	FNA	Positive	21.23	Positive	9.56	Negative	Negative	Positive	2019-09-25	11:30:00	2019-10-01	12:40:00	6	4		2019-09-25	11:30:00	12:06:00	36
2019-10-02	Agogo	P062	0	9	female	nodule	I	Lower limb (Left lower leg)	FNA	negative	NA	Negative	NA	Negative	Negative	Positive	2019-10-02	11:05:00	2019-10-04	15:18:00	2	2		2019-10-02	11:05:00	11:50:00	45
2019-11-06	Agogo	P063	0	3	male	Plaque	II	Lower limb (left lower leg)	FNA	negative	NA	Negative	NA	Negative	Negative	Positive	2019-11-06	11:32:00	2019-11-11	15:48:00	5	3		2019-11-06	11:32:00	12:08:00	36
2019-11-20	Agogo	P064	0	10	female	ulcer	I	Lower limb (left lower leg)	swab	Positive	21.27	Positive	12.6	Negative	Negative	Positive	2019-11-20	11:49:00	2019-11-26	14:26:00	6	4		2019-11-20	11:49:00	12:20:00	31
2019-11-27	Agogo	P065	0	16	male	Plaque	I	Lower limb (left lower leg)	FNA	negative	NA	Negative	NA				2019-11-27	10:46:00	2019-12-03	17:36:00	6	4		2019-11-27	10:46:00	11:25:00	39
2019-11-27	Agogo	P066	0	6	female	nodule	I	Lower limb (left lower leg)	FNA	negative	NA	Negative	NA				2019-11-27	10:46:00	2019-12-03	17:36:00	6	4		2019-11-27	10:46:00	11:25:00	39
2019-12-11	Agogo	P067	0	4	Male	Nodule	I	Lower limb (left lower leg)	FNA	negative	NA	Negative	NA	Negative	Negative	Positive	2019-12-11	10:53:00	2019-12-16	14:46:00	5	3		2019-12-11	10:53:00	11:42:00	49
2019-12-11	Agogo	P068	0	26	Male	Nodule	III	Face	FNA	Positive	35.4	Negative	NA				2019-12-11	10:53:00	2019-12-16	14:46:00	5	3		2019-12-11	10:53:00	11:42:00	49
2019-12-18	Agogo	P069	0	42	female	nodule	I	Lower limb (left lower leg)	FNA	Positive	35.75	Negative	NA	Negative	Negative	Positive	2019-12-18	10:39:00	2020-01-26	13:10:00	8	6		2019-12-18	10:39:00	11:26:00	47
2020-01-08	agogo	P070	0	18	male	oedema	III	Lower limb (right lower leg)	FNA	Positive	22.11	Positive	7.46	Negative	Negative	Positive	2020-01-08	12:07:00	2020-01-14	13:10:00	6	4		2020-01-08	12:07:00	13:30:00	37
2020-01-15	agogo	P071	0	4	male	Ulcer	II	Lower limb (left lower leg)	swab	Positive	23.65	Positive	9.69	Negative	Negative	Positive	2020-01-15	10:37:00	2020-01-20	13:22:00	5	3		2020-01-15	10:37:00	11:20:00	43
2020-01-21	agogo	P072	0	65	female	ulcer	III	Lower limb (left lower leg)	swab	Negative	NA	Negative	NA	Negative	Negative	Positive	2020-01-20	10:33:00	2020-01-29	14:15:00	9	7		2020-01-20	10:33:00	11:19:00	46
2020-03-18	Agogo	P073	0	1	male	nodule	I	Lower limb (left lower leg)	FNA	Negative	NA	Negative	NA	Negative	Negative	Positive	2020-03-18	10:59:00	2020-03-24	15:26:00	7	5		2020-03-18	10:59:00	11:47:00	48
